# Supplementary material for: Genome sequence data of Mangrovimonas sp. strain CR14 isolated from mangrove forest at Tanjung Piai National Park, Malaysia
Source: Data Brief. 2020 May 7;30:105658. doi: 10.1016/j.dib.2020.105658 (PMC7225383; doi:10.1016/j.dib.2020.105658)
Supplement: Supplementary file 2 [file mmc2.xml]

<?xml version="1.0" encoding="utf-8" standalone="no"?>
<data>
  <datasets>
    <author>cschong@utm.my</author>
    <type>0</type>
    <dataset>
      <value>6</value>
      <reason>Other (please explain)</reason>
      <comments>First of all, I would like to apologize because there was an error occurred when I click the link research data. However, I already included the National Center for Biotechnology Information (NCBI) links for whole-genome sequence (WGS) and also Sequence Read Archive (SRA) datasets of Mangrovimonas sp. strain CR14 inside the manuscript. This whole-genome shotgun data of strain CR14 has been deposited at DDBJ/ENA/GenBank under the accession JAAFZY000000000. The version described in this paper is version JAAFZY010000000. The sequence data have also been registered in the NCBI SRA database under the accession number SRR11110036. To be safe, I also attached the NCBI links together with their accession numbers as following: 

1. WGS with genome sequence accession JAAFZY000000000 (https://www.ncbi.nlm.nih.gov/nuccore/JAAFZY000000000)
2. SRA with genome sequence accession SRR11110036 (https://www.ncbi.nlm.nih.gov/sra/SRR11110036)
</comments>
    </dataset>
  </datasets>
</data>
